# Supplementary material for: The Netrin-4/Laminin γ1/Neogenin-1 complex mediates migration in SK-N-SH neuroblastoma cells
Source: Cell Adh Migr. 2018 Aug 30;13(1):33–40. doi: 10.1080/19336918.2018.1506652 (PMC6527380; doi:10.1080/19336918.2018.1506652)
Supplement: Supplemental Material [file kcam-13-01-1506652-s001.zip]

Archive with 1 entries (1 files):
- Supplemental figure 1&2 II resubmission (1).docx
